# Supplementary material for: Global AIDS Reporting-2001 to 2015: Lessons for Monitoring the Sustainable Development Goals
Source: AIDS Behav. 2017 Jan 25;21(Suppl 1):5–14. doi: 10.1007/s10461-016-1662-9 (PMC5515967; doi:10.1007/s10461-016-1662-9)
Supplement: Supplementary file 1 — Appendix (UNGASS and GARPR Indicators Summary table) (XLSX 21 kb) [file 10461_2016_1662_MOESM1_ESM.xlsx]

## Sheet: Sheet 1
UNGASS/GARPR Core Indicators 2003 - 2015
2014 Indicator Number	2003	2005	2007	2009	2010	2012	2013	2014	2015
TARGET 1. REDUCE SEXUAL TRANSMISSION OF HIV BY 50% BY 2015						Reduce sexual transmission of HIV by 50% by 2016	Reduce sexual transmission of HIV by 50% by 2015
						General population	General population	General population	General population
1.1	7. Percentage of young people aged 15–24 who both correctly identify ways of preventing the sexual transmission of HIV and who reject major misconceptions about HIV transmission.	10. Percentage of young women and men aged 15–24 who both correctly identify ways of preventing the sexual transmission of HIV and who reject major misconceptions about HIV transmission.	13. Percentage of young women and men aged 15–24 who both correctly identify ways of preventing the sexual transmission of HIV and who reject major misconceptions about HIV transmission	No Change	No Change	1.1. Percentage of young women and men aged 15–24 who correctly identify ways of preventing the sexual transmission of HIV and who reject major misconceptions about HIV transmission	No Change	No Changes	No Changes
1.2		11. Percentage of young women and men who have had sex before the age of 15	15. Percentage of young women and men aged 15-24 who have had sexual intercourse before the age of 15	No Change	No Change	1.2. Percentage of young women and men aged 15-24 who have had sexual intercourse before the age of 15	No Change	No Changes	No Changes
1.3			16. Percentage of women and men aged 15-49 who have had sexual intercourse with more than one partner in the last 12 months	No Change	No Change	1.3. Percentage of adults aged 15–49 who have had sexual intercourse with more than one partner in the past 12 months	No Change	No Changes	No Changes
1.4			17. Percentage of women and men aged 15-49 who have had more than one sexual partner in the last 12 months reporting the use of a condom during their last sexual intercourse	No Change	No Change	1.4. Percentage of adults aged 15–49 who had more than one sexual partner in the past 12 months who report the use of a condom during their last intercourse	No Change	No Changes	No Changes
1.5			7. Percentage of women and men aged 15-49 who received an HIV test in the last 12 months and who know their results.	No Change	No Change	1.5. Percentage of women and men aged 15-49 who received an HIV test in the past 12 months and know their results	No Change	No Changes	No Changes
1.6	1. Percentage of young people aged 15–24 who are HIV-infected	15. Percentage of young women and men aged 15–24 who are HIV infected	22. Percentage of young people aged 15-24 who are HIV-infected	No Change	No Change	1.6. Percentage of young people aged 15-24 who are living with HIV	No Change	No Changes	No Changes
						Sex workers	Sex workers	Sex workers	Sex workers
1.7		4. Percentage (most-at-risk populations) reached by prevention programmes	9. Percentage of most-at-risk populations (IDU, MSM, SW) reached with HIV prevention programmes.	No Change	No Change	1.7. Percentage of sex workers reached with HIV prevention programmes	No Change	No Changes	No Changes
1.8		6. Percentage of female and male sex workers reporting the use of a condom with their most recent client	18. Percentage of female and male sex workers reporting the use of a condom with their most recent client.	No Change	No Change	1.8. Percentage of sex workers reporting the use of a condom with their most recent client	No Change	No Changes	No Changes
1.9		3. Percentage (most-at-risk populations) who received HIV testing in the last 12 months and who know the results	8. Percentage of most-at-risk populations (IDU, MSM, SW) who received an HIV test in the last 12 months and who know their results.	No Change	No Change	1.9. Percentage of sex workers who have received an HIV test in the past 12 months and know their results	No Change	No Changes	No Changes
1.10		9. Percentage of (most-at-risk population(s)) who are HIV infected	23. Percentage of most-at-risk populations (IDU, MSM, SW) who are HIV infected	No Change	No Change	1.10. Percentage of sex workers who are living with HIV	No Change	No Changes	No Changes
						Men who have sex with men	Men who have sex with men	Men who have sex with men	Men who have sex with men
1.11		4. Percentage of most-at-risk populations (IDU, MSM, SW) reached with HIV prevention programmes	9. Percentage of most-at-risk populations (IDU, MSM, SW) reached with HIV prevention programmes	No Change	No Change	1.11. Percentage of men who have sex with men reached with HIV prevention programmes	No Change	No Changes	No Changes
1.12		7. Percentage of men reporting the use of a condom the last time they had anal sex with a male partner	19. Percentage of men reporting the use of a condom the last time they had anal sex with a male partner.	No Change	No Change	1.12. Percentage of men reporting the use of a condom the last time they had anal sex with a male partner	1.12. Percentage of men reporting the use of a condom the last time they had anal sex with a male partner	No Changes	No Changes
1.13		3. Percentage (most-at-risk populations) who received HIV testing in the last 12 months and who know the results	8. Percentage of most-at-risk populations (IDU, MSM, SW) who received an HIV test in the last 12 months and who know their results	No Change	No Change	1.13. Percentage of men who have sex with men that have received an HIV test in the past 12 months and know their results	No Change	No Changes	No Changes
1.14		9. Percentage of most-at-risk populations (IDU, MSM, SW) who are HIV infected	23. Percentage of most-at-risk populations (IDU, MSM, SW) who are HIV infected	No Change	No Change	1.14. Percentage of men who have sex with men who are living with HIV	No Change	No Changes	No Changes
TARGET 2. REDUCE TRANSMISSION OF HIV AMONG PEOPLE WHO INJECT DRUGS BY 50% BY 2015						Reduce transmission of HIV among people who inject drugs by 50% by 2016	Reduce transmission of HIV among people who inject drugs by 50% by 2015
2.1						2.1. Number of syringes distributed per person who injects drugs per year by needle and syringe programmes	No Change	No Changes	No Changes
2.2	6. Percentage of IDUs who have adopted behaviours that reduce transmission of HIV	8. Percentage of injecting drug users who have adopted behaviours that reduce transmission of HIV, i.e., who both avoid using non-sterile injecting equipment and use condoms, in the last month (for countries where injecting drug use is an established mode of HIV transmission)	20. Percentage of injecting drug users reporting the use of a condom the last time they had sexual intercourse	No Change	No Change	2.2. Percentage of people who inject drugs who report the use of a condom at last sexual intercourse	No Change	No Changes	No Changes
2.3			21. Percentage of injecting drug users reporting the use of sterile injecting equipment the last time they injected	No Change	No Change	2.3. Percentage of people who inject drugs who reported using sterile injecting equipment the last time they injected	No Change	No Changes	No Changes
2.4		3. Percentage (most-at-risk populations) who received HIV testing in the last 12 months and who know the results.	8. Percentage of most-at-risk populations (IDU, MSM, SW) who received an HIV test in the last 12 months and who know their results.	No Change	No Change	2.4. Percentage of people who inject drugs that have received an HIV test in the past 12 months and know their results	No Change	No Changes	No Changes
2.5		9. Percentage of (most-at-risk population(s)) who are HIV infected	23. Percentage of most-at-risk populations (IDU, MSM, SW) who are HIV infected.	No Change	No Change	2.5. Percentage of people who inject drugs who are living with HIV	No Change	No Changes	No Changes
TARGET 3. ELIMINATE NEW HIV INFECTIONS AMONG CHILDREN BY 2015 AND SUBSTANTIALLY REDUCE AIDS-RELATED MATERNAL DEATHS						Eliminate new HIV infections among children by 2015 and substantially reduce AIDS-related maternal deaths8	Eliminate new HIV infections among children by 2015 and substantially reduce AIDS-related maternal deaths
3.1	4. Percentage of HIV-infected pregnant women receiving a complete course of antiretroviral prophylaxis to reduce the risk of MTCT	6. Percentage of HIV-positive pregnant women receiving a complete course of antiretroviral prophylaxis to reduce the risk of mother-to-child transmission	5. Percentage of HIV-infected pregnant women who received antiretrovirals to reduce the risk of mother-to-child transmission	No Change	No Change	3.1. Percentage of HIV-positive pregnant women who receive antiretrovirals to reduce the risk of mother-to-child transmission	No Change	No Changes	No Changes
3.1a						-		3.1 a. Percentage of women living with HIV who are provided with antiretroviral medicine for themselves or their infants during the breastfeeding period (formerly indicator 3.8)	No Changes
3.2						3.2. Percentage of infants born to HIV-positive women receiving a virological test for HIV within 2 months of birth	No Change	No Changes	No Changes
3.3	2. Percentage of HIV-infected infants born to HIV-infected mothers	17. Percentage of infants born to HIV infected mothers who are infected	25. Percentage of infants born to HIV-infected mothers who are infected	No Change	No Change	3.3. Mother-to-child transmission of HIV (modelled)	No Change	3.3. Estimated percentage of child HIV infections from HIV-positive women delivering in the past 12 months	No Changes
TARGET 4. REACH 15 MILLION PEOPLE LIVING WITH HIV WITH LIFESAVING ANTIRETROVIRAL TREATMENT BY 2015						Have 15 million people living with HIV on antiretroviral treatment by 2015	Reach 15 million people living with HIV with lifesaving antiretroviral treatment by 2015
4.1	5. Percentage of people with advanced HIV infection receiving antiretroviral combination therapy	7. Percentage of women and men with advanced HIV infection receiving antiretroviral combination therapy	4. Percentage of adults and children with advanced HIV infection receiving antiretroviral therapy [disaggregated by sex (female, male) and age]	No Change	No Change	4.1. Percentage of eligible adults and children currently receiving antiretroviral therapy	No Change	No Changes	No Changes
4.2		16. Percentage of adults and children with HIV still alive 12 months after initiation of antiretroviral therapy	24. Percentage of adults and children with HIV still alive and known to be on treatment 12 months after initiation of antiretroviral therapy [disaggregated by sex (female, male) and age]	No Change	No Change	4.2. Percentage of adults and children with HIV known to be on treatment 12 months after initiation of antiretroviral therapy	No Change	No Changes	No Changes
TARGET 5. REDUCE TUBERCULOSIS DEATHS IN PEOPLE LIVING WITH HIV BY 50% BY 2015							Reduce tuberculosis deaths in people living with HIV by 50% by 2015
5.1			6. Percentage of estimated HIV-positive incident TB cases that received treatment for TB and HIV [disaggregated by sex (female, male)]	No Change	No Change	5.1. Percentage of estimated HIV-positive incident TB cases that received treatment for both TB and HIV	No Change	No Changes	No Changes
TARGET 6. CLOSE THE GLOBAL AIDS RESOURCE GAP BY 2015 AND REACH ANNUAL GLOBAL INVESTMENT OF US$22–24 BILLION IN LOWAND MIDDLE-INCOME COUNTRIES
6.1	1. Amount of national funds spent by governments on HIV/AIDS	1. Amount of national funds disbursed by governments in low- and middle-income countries	1. Domestic and international AIDS spending by categories and financing sources	No Change	No Change	6.1. Domestic and international AIDS spending by categories and financing sources	No Change	No Changes	No Changes
TARGET 7: ELIMINATING GENDER INEQUALITIES						Target 7: Critical Enablers and Synergies with Development Sectors	Target 7. Eliminating gender inequalities
7.1						7.2. Proportion of ever-married or partnered women aged 15-49 who experienced physical or sexual violence from a male intimate partner in the past 12 months	No Change	No Changes	No Changes
7.2							-	-	-
7.3							-	-	-
7.4							-	-	-
TARGET 8: ELIMINATING STIGMA AND DISCRIMINATION							Target 8. Eliminating stigma and discrimination
8.1							Indicator development, Stigma indicator for general population planned to be ready for 2014 reporting	8.1. Percentage of women and men aged 15–49 who report discriminatory attitudes towards people living with HIV	No Changes
TARGET 9: ELIMINATE TRAVEL RESTRICTIONS							Target 9. Eliminate travel restrictions
							Travel restriction data is collected directly by the Human Rights and Law Division at UNAIDS HQ, no reporting needed	No Changes	No Changes
TARGET 10: STRENGTHENING HIV INTEGRATION							Targert 10. Strengthening HIV integration
10.1	9. Ratio of current school attendance among orphans to that among nonorphans, aged 10–14	14. Ratio of current school attendance among orphans to that among nonorphans, aged 10–14	12. Current school attendance among orphans and non-orphans aged 10-14 [disaggregated by sex (female, male)]	No Change	No Change	7.3. Current school attendance among orphans and non-orphans aged 10–14	No Change	No Changes	No Changes
10.2		8. Percentage of orphans and vulnerable children whose households received free basic external support in caring for the child	10. Percentage of orphaned and vulnerable children aged 0-17 whose households received free basic external support in caring for the child	No Change	No Change	7.4. Proportion of the poorest households who received external economic support in the last 3 months	No Change	No Changes	No Changes
Policy Questions (relevant to all 10 targets)	2. National Composite Policy Index	2. National Composite Policy Index (revised)	2. National Composite Policy Index (revised)	No Change	No Change	7.1. 2012 National Commitments and Policies Instrument (revised)		7.1 National Commitments and Policies Instrument
		9. Percentage of transfused blood units screened for HIV	3. Percentage of donated blood units screened for HIV in a quality-assured manner	No Change	No Change
	1. Percentage of schools with teachers who have been trained in life-skillsbased HIV/AIDS education and who taught it during the last academic year	3. Percentage of schools with teachers who have been trained in life-skillsbased HIV education and who taught it during the last academic year	11. Percentage of schools that provided life skills-based HIV education in the last academic year [disaggregated by level of education (primary education, secondary education)]	No Change	No Change
			14. Percentage of most-at-risk populations (IDU, MSM, SW) who both correctly identify ways of preventing the sexual transmission of HIV and who reject major misconceptions about HIV transmission [disaggregated by sex (female, male) and age (	No Change	No Change
	2. Percentage of large enterprises/companies that have HIV/AIDS workplace policies and programmes	4. Percentage of large enterprises/companies which have HIV/AIDS workplace policies and programmes
	3. Percentage of patients with STIs at health-care facilities who are appropriately diagnosed, treated and counselled	5. Percentage of women and men with sexually transmitted infections at health care facilities who are appropriately diagnosed, treated and counselled
		12. Percentage of young women and men aged 15–24 who have had sex with a non-marital, non-cohabiting sexual partner in the last 12 months
	8. Percentage of young people aged 15–24 reporting the use of a condom during sexual intercourse with a non-regular sexual partner	13. Percentage of young women and men aged 15–24 reporting the use of a condom the last time they had sex with a non-marital, non-cohabiting sexual partner
